# Supplementary material for: Description of Antimicrobial-Resistant Escherichia coli and Their Dissemination Mechanisms on Dairy Farms
Source: Vet Sci. 2023 Mar 23;10(4):242. doi: 10.3390/vetsci10040242 (PMC10144642; doi:10.3390/vetsci10040242)
Supplement: Supplementary file 1 [file vetsci-10-00242-s001.zip › Supplementary Table S1.xlsx]

## Sheet: Feuil1
Table S1: Whole genome sequencing quality assembly of the E. coli isolates (n = 118).
Isolate	# contigs	Largest contig	Total length	GC (%)	N50	L50
10010027	114	459668	5177021	50.38	159098	11
10040013	232	380680	5412827	50.65	89379	18
10040027	234	362348	5304486	50.48	78134	19
10090027	199	391917	5364623	50.71	134839	12
10110027	87	530751	5034865	50.55	163034	10
10150013	227	408328	5467478	50.45	129660	12
10230013	194	733636	5380579	50.49	359437	6
10250028	177	359823	4958660	50.67	127283	13
10260027	156	396388	5069117	50.52	131449	13
10340013	195	355054	5382957	50.52	143540	13
10420013	96	569202	4670386	50.75	192387	8
10480027	84	523583	4908535	50.79	199263	8
10500013	155	379623	5281544	50.68	201999	10
10500027	185	509506	5465321	50.37	132912	11
10550013	141	444217	5273710	50.53	145701	11
10600013	230	374901	5467719	50.59	150566	14
10640027	216	567216	5310409	50.58	135022	9
10690028	125	378871	5133477	50.66	204358	10
10710014	118	495772	4671904	50.72	130010	12
10780027	170	394756	5228399	50.52	137941	13
10830027	176	351986	5342958	50.57	116857	13
10870013	119	417651	5210245	50.47	256022	8
10870027	79	678437	5232526	50.47	344615	6
10890013	149	287953	5246864	50.63	116526	15
10920013	141	298946	5298247	50.51	147711	14
10940027	113	567319	5271698	50.61	221535	8
10990027	170	346685	5157397	50.69	106393	15
10010014-CTX	90	401712	4858402	50.64	172797	9
10020013-CTX	156	393734	5256715	50.68	153617	12
10030013-CTX	154	340262	5268816	50.67	133307	12
10040027-CTX	240	371994	5339938	50.66	93474	16
10060026-CTX	107	520654	4983261	50.56	127944	11
10070027-CTX	64	601305	4782277	50.78	193433	6
10090027-CTX	128	398421	4790478	50.68	126454	10
10100027-CTX	118	375378	5343230	50.61	185190	10
10110013-CTX	87	565640	5095529	50.61	257411	6
10120027-CTX	209	338381	5150846	50.64	102546	15
10130027-CTX	157	584516	5143747	50.66	227032	8
10140027-CTX	152	344430	5012610	50.59	114789	14
10150026-CTX	167	288509	5125549	50.86	123902	15
10160027-CTX	259	275005	5302408	50.59	89250	19
10170013-CTX	141	281455	5071479	50.42	87655	17
10190027-CTX	61	665509	4866266	50.81	297059	5
10200027-CTX	207	277026	5099272	50.92	95332	17
10210027-CTX	160	326191	5390920	50.64	195338	11
10220027-CTX	146	502490	4913765	50.84	108417	11
10230028-CTX	178	734318	5393366	50.50	309781	6
10240013-CTX	109	437641	5016140	50.67	152765	11
10240027-CTX	233	198226	5009381	50.79	79695	20
10250026-CTX	116	256281	5041291	50.66	120895	15
10260027-CTX	142	256398	4782005	50.65	85783	18
10270027-CTX	138	210680	4889704	50.78	106727	16
10290012-CTX	134	383126	5228849	50.60	125640	14
10310027-CTX	110	287995	4900327	50.71	139831	11
10320028-CTX	115	369651	4877844	50.78	109517	15
10330013-CTX	101	360949	4944686	50.97	123570	14
10340013-CTX	186	355054	5388680	50.52	168113	12
10340027-CTX	196	280449	5444192	50.43	131752	14
10350013-CTX	101	614685	5091683	50.78	201738	6
10360028-CTX	75	609131	4900793	50.67	244243	7
10370014-CTX	181	373403	5253461	50.62	119554	13
10390027-CTX	181	373403	5253461	50.62	119554	13
10400026-CTX	119	357634	4909789	50.75	122416	13
10410013-CTX	77	457108	4927748	50.76	260786	7
10420013-CTX	208	271223	5140250	50.62	58837	28
10430027-CTX	140	363797	4749024	50.70	94522	14
10450028-CTX	147	277074	5259000	50.55	108421	16
10460013-CTX	172	450158	5270951	50.64	182663	9
10470027-CTX	152	345315	5009942	50.53	138062	12
10480026-CTX	116	628473	4833543	50.80	185637	8
10500028-CTX	177	520840	5379223	50.38	132912	10
10510027-CTX	194	621003	5509142	50.40	121149	13
10520026-CTX	111	397798	5025484	50.82	128092	14
10530026-CTX	131	261739	4944102	50.90	98735	17
10540026-CTX	155	186199	4833025	50.80	84005	19
10550013-CTX	129	424624	5280213	50.52	207662	9
10560014-CTX	119	390633	5012958	50.49	143084	12
10570026-CTX	112	361819	4741640	50.86	121278	12
10580013-CTX	178	396668	5498773	50.44	120539	12
10590028-CTX	55	746239	5093259	50.45	326736	5
10600014-CTX	88	708444	4922880	50.75	339670	6
10640027-CTX	162	358602	5034835	50.63	112664	15
10650027-CTX	122	419252	5015552	50.49	193451	9
10660013-CTX	102	601378	4978953	50.53	193456	8
10670026-CTX	109	326304	4880781	50.56	147638	11
10680027-CTX	84	456890	5061436	50.64	192507	10
10690028-CTX	176	338381	5218779	50.66	102549	15
10710027-CTX	165	235765	5031750	50.55	100342	18
10720028-CTX	110	564276	5105595	50.56	203626	8
10730026-CTX	65	404520	4816202	50.76	203943	9
10740013-CTX	96	533499	5073288	50.53	211341	8
10740027-CTX	122	569942	5170738	50.39	119594	13
10750013-CTX	142	464508	4924998	50.61	131533	13
10760013-CTX	151	641487	5198321	50.63	208663	7
10770027-CTX	156	386512	5277949	50.53	136907	11
10780027-CTX	167	424381	5157777	50.51	113790	14
10800028-CTX	126	292599	4739878	50.86	105704	15
10810013-CTX	66	602895	4755268	50.75	199287	8
10820027-CTX	103	527648	4852560	50.84	148253	11
10830027-CTX	146	431288	5219925	50.53	249921	8
10850013-CTX	56	508496	5054487	50.38	360668	6
10850014-CTX	48	698223	5010192	50.39	359687	5
10850027-CTX	60	647931	5054964	50.38	402102	5
10860027-CTX	144	352848	4800302	50.72	71906	20
10870026-CTX	188	306283	5080188	50.86	110300	15
10880028-CTX	122	318762	4980495	50.86	140362	12
10890028-CTX	69	677735	4876413	50.76	196906	8
10910013-CTX	110	339712	5152070	50.60	186363	10
10920013-CTX	147	255862	5298867	50.51	119264	16
10930027-CTX	75	473700	4826507	50.77	193433	8
10940012-CTX	133	443657	5250253	50.58	157994	12
10950027-CTX	169	443568	5234536	50.55	117661	14
10970028-CTX	70	602120	4819423	50.75	174968	8
10980027-CTX	133	374005	4935704	50.78	149572	11
10990013-CTX	321	183415	5447125	50.41	79431	25
11000027-CTX	144	640929	5139217	50.76	288532	7
11010028-CTX	206	296319	5320092	50.61	98116	16
11020013-CTX	134	366808	4955954	50.54	129795	14
