# Supplementary material for: Description of Antimicrobial-Resistant Escherichia coli and Their Dissemination Mechanisms on Dairy Farms
Source: Vet Sci. 2023 Mar 23;10(4):242. doi: 10.3390/vetsci10040242 (PMC10144642; doi:10.3390/vetsci10040242)
Supplement: Supplementary file 1 [file vetsci-10-00242-s001.zip › Supplementary Table S2.xlsx]

## Sheet: Feuil1
Table S2: Difference of SNPs between each pair of E. coli isolates (n = 118).
Isolate 1	Isolate 2	SNP difference
10190027-CTX	10070027-CTX	2
10800028-CTX	10570026-CTX	4
10540026-CTX	10360028-CTX	6
10930027-CTX	10070027-CTX	8
10930027-CTX	10190027-CTX	8
10770027-CTX	10550013-CTX	12
10650027-CTX	10560014-CTX	25
10690028-CTX	10120027-CTX	27
10940012-CTX	10580013-CTX	29
11000027-CTX	10760013-CTX	42
10720028-CTX	10110013-CTX	65
10100027-CTX	10020013_CTX	71
11020013-CTX	10750013-CTX	79
11020013-CTX	10010014-CTX	90
10460013-CTX	10130027-CTX	99
11010028-CTX	10040027-CTX	107
10750013-CTX	10010014-CTX	115
10160027-CTX	10040027-CTX	129
10600014-CTX	10230028-CTX	137
11010028-CTX	10160027-CTX	172
10680027-CTX	10310027-CTX	248
11020013-CTX	10060026-CTX	319
10750013-CTX	10060026-CTX	342
10060026-CTX	10010014-CTX	347
11020013-CTX	10710027-CTX	374
10750013-CTX	10710027-CTX	377
10570026-CTX	10220027-CTX	396
10800028-CTX	10220027-CTX	400
10710027-CTX	10010014-CTX	410
10940012-CTX	10160027-CTX	421
10580013-CTX	10160027-CTX	424
11020013-CTX	10470027-CTX	497
10940012-CTX	10040027-CTX	508
10580013-CTX	10040027-CTX	511
11010028-CTX	10940012-CTX	519
10750013-CTX	10470027-CTX	520
10710027-CTX	10470027-CTX	522
11010028-CTX	10580013-CTX	522
10470027-CTX	10010014-CTX	525
10710027-CTX	10060026-CTX	617
10470027-CTX	10060026-CTX	636
10780027-CTX	10060026-CTX	715
11020013-CTX	10780027-CTX	728
10780027-CTX	10750013-CTX	753
10780027-CTX	10010014-CTX	756
10830027-CTX	10550013-CTX	813
10870026-CTX	10200027-CTX	813
10830027-CTX	10770027-CTX	821
10780027-CTX	10470027-CTX	829
10910013-CTX	10740027-CTX	918
10210027-CTX	10030013-CTX	971
10890028-CTX	10320028-CTX	1015
10780027-CTX	10710027-CTX	1028
10880028-CTX	10150026-CTX	1059
10500028-CTX	10270027-CTX	1226
10470027-CTX	10240027-CTX	1236
11020013-CTX	10240027-CTX	1256
10710027-CTX	10240027-CTX	1259
10240027-CTX	10060026-CTX	1275
10750013-CTX	10240027-CTX	1281
10240027-CTX	10010014-CTX	1284
11020013-CTX	10430027-CTX	1339
10430027-CTX	10060026-CTX	1345
10750013-CTX	10430027-CTX	1362
10430027-CTX	10010014-CTX	1366
10420013-CTX	10270027-CTX	1390
10320028-CTX	10290012-CTX	1405
10470027-CTX	10430027-CTX	1436
10710027-CTX	10430027-CTX	1453
10430027-CTX	10240027-CTX	1610
10780027-CTX	10240027-CTX	1610
10500028-CTX	10420013-CTX	1731
10780027-CTX	10430027-CTX	1747
10810013-CTX	10530026-CTX	1783
10450028-CTX	10410013-CTX	1789
10890028-CTX	10290012-CTX	1811
10760013-CTX	10450028-CTX	1838
11000027-CTX	10450028-CTX	1847
10760013-CTX	10200027-CTX	1853
11000027-CTX	10200027-CTX	1861
10870026-CTX	10760013-CTX	1931
11000027-CTX	10870026-CTX	1942
10890028-CTX	10880028-CTX	2001
10450028-CTX	10200027-CTX	2017
10890028-CTX	10150026-CTX	2069
10320028-CTX	10150026-CTX	2096
10760013-CTX	10410013-CTX	2107
11000027-CTX	10410013-CTX	2116
10880028-CTX	10320028-CTX	2169
10870026-CTX	10450028-CTX	2188
10650027-CTX	10320028-CTX	2358
10560014-CTX	10320028-CTX	2381
10410013-CTX	10200027-CTX	2387
10290012-CTX	10150026-CTX	2439
10520026-CTX	10370014-CTX	2465
10880028-CTX	10290012-CTX	2505
10650027-CTX	10290012-CTX	2543
10870026-CTX	10410013-CTX	2546
10560014-CTX	10290012-CTX	2566
10410013-CTX	10160027-CTX	2640
10410013-CTX	10040027-CTX	2649
10340013-CTX	10160027-CTX	2656
11010028-CTX	10410013-CTX	2668
11010028-CTX	10340013-CTX	2673
10660013-CTX	10480026-CTX	2683
10340013-CTX	10040027-CTX	2687
10940012-CTX	10410013-CTX	2693
10580013-CTX	10410013-CTX	2696
10480026-CTX	10320028-CTX	2713
10940012-CTX	10340013-CTX	2722
10580013-CTX	10340013-CTX	2725
10970028-CTX	10520026-CTX	2784
10760013-CTX	10460013-CTX	2808
11000027-CTX	10460013-CTX	2818
10760013-CTX	10130027-CTX	2821
10890028-CTX	10650027-CTX	2832
11000027-CTX	10130027-CTX	2832
10890028-CTX	10560014-CTX	2854
10460013-CTX	10200027-CTX	2934
10200027-CTX	10130027-CTX	2947
10460013-CTX	10410013-CTX	2974
10410013-CTX	10130027-CTX	2983
10090027-CTX	10060026-CTX	2994
10970028-CTX	10710027-CTX	2998
10460013-CTX	10450028-CTX	3028
10710027-CTX	10090027-CTX	3032
11020013-CTX	10970028-CTX	3032
11020013-CTX	10090027-CTX	3035
10450028-CTX	10130027-CTX	3043
10870026-CTX	10460013-CTX	3044
10970028-CTX	10750013-CTX	3054
10750013-CTX	10090027-CTX	3057
10970028-CTX	10010014-CTX	3057
10870026-CTX	10130027-CTX	3059
10890028-CTX	10480026-CTX	3060
10090027-CTX	10010014-CTX	3063
10970028-CTX	10470027-CTX	3066
10470027-CTX	10090027-CTX	3129
10480026-CTX	10290012-CTX	3130
10970028-CTX	10060026-CTX	3141
10450028-CTX	10160027-CTX	3142
10450028-CTX	10040027-CTX	3149
10710027-CTX	10520026-CTX	3164
11010028-CTX	10450028-CTX	3167
10200027-CTX	10160027-CTX	3173
11020013-CTX	10520026-CTX	3187
10750013-CTX	10520026-CTX	3209
10520026-CTX	10010014-CTX	3213
10970028-CTX	10950027-CTX	3216
10940012-CTX	10450028-CTX	3221
10580013-CTX	10450028-CTX	3224
10200027-CTX	10040027-CTX	3227
10520026-CTX	10470027-CTX	3243
11010028-CTX	10200027-CTX	3245
10950027-CTX	10520026-CTX	3246
10970028-CTX	10780027-CTX	3273
10970028-CTX	10430027-CTX	3277
10520026-CTX	10060026-CTX	3280
10650027-CTX	10150026-CTX	3291
10520026-CTX	10430027-CTX	3310
10560014-CTX	10150026-CTX	3313
10940012-CTX	10200027-CTX	3313
10580013-CTX	10200027-CTX	3314
10780027-CTX	10520026-CTX	3352
10970028-CTX	10240027-CTX	3362
10970028-CTX	10370014-CTX	3401
10870026-CTX	10160027-CTX	3430
10780027-CTX	10090027-CTX	3453
10880028-CTX	10650027-CTX	3484
10240027-CTX	10090027-CTX	3505
10880028-CTX	10560014-CTX	3508
10870026-CTX	10040027-CTX	3515
11010028-CTX	10870026-CTX	3515
10940012-CTX	10870026-CTX	3536
10870026-CTX	10580013-CTX	3537
10520026-CTX	10240027-CTX	3562
10660013-CTX	10320028-CTX	3671
10940012-CTX	10760013-CTX	3707
10760013-CTX	10580013-CTX	3710
11000027-CTX	10940012-CTX	3714
11000027-CTX	10160027-CTX	3717
11000027-CTX	10580013-CTX	3717
10950027-CTX	10710027-CTX	3730
10760013-CTX	10160027-CTX	3735
10710027-CTX	10370014-CTX	3742
11000027-CTX	10040027-CTX	3747
10430027-CTX	10090027-CTX	3751
10950027-CTX	10370014-CTX	3759
10760013-CTX	10040027-CTX	3765
11020013-CTX	10950027-CTX	3770
11020013-CTX	10370014-CTX	3778
11010028-CTX	10760013-CTX	3781
11010028-CTX	11000027-CTX	3788
10950027-CTX	10750013-CTX	3794
10950027-CTX	10010014-CTX	3796
10750013-CTX	10370014-CTX	3799
10370014-CTX	10010014-CTX	3803
10660013-CTX	10290012-CTX	3820
10950027-CTX	10470027-CTX	3828
10950027-CTX	10060026-CTX	3843
10470027-CTX	10370014-CTX	3870
10950027-CTX	10780027-CTX	3904
10410013-CTX	10340013-CTX	3928
10370014-CTX	10060026-CTX	3929
10950027-CTX	10430027-CTX	3935
10430027-CTX	10370014-CTX	3970
10880028-CTX	10480026-CTX	3978
10780027-CTX	10370014-CTX	3986
10890028-CTX	10660013-CTX	4051
10370014-CTX	10240027-CTX	4075
10950027-CTX	10240027-CTX	4100
10480026-CTX	10150026-CTX	4102
10400026-CTX	10070027-CTX	4191
10400026-CTX	10190027-CTX	4191
10930027-CTX	10400026-CTX	4195
10650027-CTX	10480026-CTX	4197
10560014-CTX	10480026-CTX	4221
10450028-CTX	10340013-CTX	4295
10760013-CTX	10340013-CTX	4308
10970028-CTX	10540026-CTX	4310
10970028-CTX	10360028-CTX	4313
11000027-CTX	10340013-CTX	4316
10870026-CTX	10340013-CTX	4322
10340013-CTX	10200027-CTX	4369
10460013-CTX	10160027-CTX	4412
10940012-CTX	10460013-CTX	4412
10580013-CTX	10460013-CTX	4417
10160027-CTX	10130027-CTX	4426
10940012-CTX	10130027-CTX	4426
10580013-CTX	10130027-CTX	4429
10460013-CTX	10040027-CTX	4445
10130027-CTX	10040027-CTX	4458
11010028-CTX	10460013-CTX	4464
11010028-CTX	10130027-CTX	4478
10710027-CTX	10540026-CTX	4596
10710027-CTX	10360028-CTX	4598
11020013-CTX	10540026-CTX	4598
11020013-CTX	10360028-CTX	4599
10750013-CTX	10540026-CTX	4620
10540026-CTX	10010014-CTX	4622
10750013-CTX	10360028-CTX	4622
10360028-CTX	10010014-CTX	4623
10540026-CTX	10470027-CTX	4632
10470027-CTX	10360028-CTX	4634
10660013-CTX	10150026-CTX	4648
10660013-CTX	10650027-CTX	4744
10540026-CTX	10060026-CTX	4752
10360028-CTX	10060026-CTX	4755
10660013-CTX	10560014-CTX	4755
10540026-CTX	10520026-CTX	4778
10520026-CTX	10360028-CTX	4781
10880028-CTX	10660013-CTX	4833
10780027-CTX	10540026-CTX	4978
10780027-CTX	10360028-CTX	4980
10460013-CTX	10340013-CTX	5032
10340013-CTX	10130027-CTX	5050
10540026-CTX	10430027-CTX	5115
10430027-CTX	10360028-CTX	5116
10540026-CTX	10240027-CTX	5164
10360028-CTX	10240027-CTX	5165
10950027-CTX	10360028-CTX	5185
10950027-CTX	10540026-CTX	5189
10970028-CTX	10090027-CTX	5295
10520026-CTX	10090027-CTX	5365
10540026-CTX	10370014-CTX	5439
10370014-CTX	10360028-CTX	5440
10350013-CTX	10030013-CTX	5840
10950027-CTX	10090027-CTX	5862
10350013-CTX	10210027-CTX	5957
10370014-CTX	10090027-CTX	5963
10970028-CTX	10270027-CTX	6277
10970028-CTX	10420013-CTX	6505
10970028-CTX	10500028-CTX	6569
10540026-CTX	10090027-CTX	6742
10360028-CTX	10090027-CTX	6743
10810013-CTX	10270027-CTX	6751
10810013-CTX	10500028-CTX	6761
10520026-CTX	10500028-CTX	6835
10520026-CTX	10270027-CTX	6858
10970028-CTX	10530026-CTX	6920
10970028-CTX	10810013-CTX	6924
10540026-CTX	10270027-CTX	6962
10810013-CTX	10520026-CTX	6962
10360028-CTX	10270027-CTX	6965
10710027-CTX	10270027-CTX	6972
10810013-CTX	10420013-CTX	6976
11020013-CTX	10270027-CTX	7005
10270027-CTX	10010014-CTX	7030
10750013-CTX	10270027-CTX	7031
10530026-CTX	10520026-CTX	7051
10470027-CTX	10270027-CTX	7060
10780027-CTX	10270027-CTX	7089
10520026-CTX	10420013-CTX	7103
10530026-CTX	10270027-CTX	7116
10540026-CTX	10420013-CTX	7132
10420013-CTX	10360028-CTX	7134
10270027-CTX	10060026-CTX	7149
10530026-CTX	10500028-CTX	7152
10540026-CTX	10500028-CTX	7177
10500028-CTX	10360028-CTX	7178
11020013-CTX	10500028-CTX	7219
10710027-CTX	10500028-CTX	7241
10500028-CTX	10010014-CTX	7242
10750013-CTX	10500028-CTX	7242
10780027-CTX	10500028-CTX	7278
10530026-CTX	10420013-CTX	7320
10500028-CTX	10470027-CTX	7326
10500028-CTX	10060026-CTX	7336
10710027-CTX	10420013-CTX	7388
10950027-CTX	10270027-CTX	7392
11020013-CTX	10420013-CTX	7425
10950027-CTX	10420013-CTX	7435
10750013-CTX	10420013-CTX	7449
10420013-CTX	10010014-CTX	7450
10780027-CTX	10420013-CTX	7464
10470027-CTX	10420013-CTX	7468
10710027-CTX	10530026-CTX	7480
10270027-CTX	10240027-CTX	7502
11020013-CTX	10530026-CTX	7516
10420013-CTX	10060026-CTX	7525
10530026-CTX	10010014-CTX	7542
10750013-CTX	10530026-CTX	7542
10370014-CTX	10270027-CTX	7548
10530026-CTX	10470027-CTX	7563
10810013-CTX	10540026-CTX	7563
10810013-CTX	10360028-CTX	7565
10950027-CTX	10530026-CTX	7574
10430027-CTX	10270027-CTX	7580
10950027-CTX	10500028-CTX	7587
11020013-CTX	10810013-CTX	7600
10500028-CTX	10240027-CTX	7617
10810013-CTX	10710027-CTX	7617
10780027-CTX	10530026-CTX	7626
10810013-CTX	10010014-CTX	7626
10810013-CTX	10750013-CTX	7626
10500028-CTX	10370014-CTX	7632
10530026-CTX	10060026-CTX	7632
10530026-CTX	10430027-CTX	7633
10500028-CTX	10430027-CTX	7645
10810013-CTX	10470027-CTX	7678
10530026-CTX	10370014-CTX	7688
10810013-CTX	10370014-CTX	7690
10810013-CTX	10780027-CTX	7707
10810013-CTX	10060026-CTX	7713
10580013-CTX	10020013_CTX	7716
10940012-CTX	10020013_CTX	7716
10580013-CTX	10100027-CTX	7736
10940012-CTX	10100027-CTX	7739
10950027-CTX	10810013-CTX	7765
10530026-CTX	10240027-CTX	7776
10160027-CTX	10020013_CTX	7783
10410013-CTX	10020013_CTX	7789
10160027-CTX	10100027-CTX	7802
10040027-CTX	10020013_CTX	7805
10410013-CTX	10100027-CTX	7810
10430027-CTX	10420013-CTX	7825
11010028-CTX	10020013_CTX	7825
10100027-CTX	10040027-CTX	7828
10420013-CTX	10240027-CTX	7834
10540026-CTX	10530026-CTX	7838
10530026-CTX	10360028-CTX	7840
11010028-CTX	10100027-CTX	7846
10420013-CTX	10370014-CTX	7878
10810013-CTX	10430027-CTX	7895
10810013-CTX	10240027-CTX	7952
10870026-CTX	10020013_CTX	7966
10870026-CTX	10100027-CTX	7985
10200027-CTX	10020013_CTX	8149
10200027-CTX	10100027-CTX	8166
10450028-CTX	10020013_CTX	8367
10450028-CTX	10100027-CTX	8388
10270027-CTX	10090027-CTX	8406
10760013-CTX	10020013_CTX	8450
11000027-CTX	10020013_CTX	8458
10760013-CTX	10100027-CTX	8471
11000027-CTX	10100027-CTX	8478
10500028-CTX	10090027-CTX	8605
10340013-CTX	10020013_CTX	8695
10340013-CTX	10100027-CTX	8715
10420013-CTX	10090027-CTX	8729
10460013-CTX	10020013_CTX	9012
10530026-CTX	10090027-CTX	9024
10130027-CTX	10020013_CTX	9028
10460013-CTX	10100027-CTX	9033
10130027-CTX	10100027-CTX	9049
10810013-CTX	10090027-CTX	9188
10670026-CTX	10090027-CTX	9428
10640027-CTX	10060026-CTX	9772
11020013-CTX	10640027-CTX	9780
10750013-CTX	10640027-CTX	9805
10640027-CTX	10010014-CTX	9809
10640027-CTX	10240027-CTX	9821
10780027-CTX	10640027-CTX	9891
10640027-CTX	10470027-CTX	9911
10710027-CTX	10640027-CTX	9922
10640027-CTX	10430027-CTX	9925
10640027-CTX	10520026-CTX	10760
10640027-CTX	10090027-CTX	10780
10970028-CTX	10640027-CTX	10843
10670026-CTX	10270027-CTX	11008
10670026-CTX	10420013-CTX	11115
10860027-CTX	10320028-CTX	11132
10670026-CTX	10500028-CTX	11154
10860027-CTX	10680027-CTX	11164
10740027-CTX	10320028-CTX	11170
10860027-CTX	10310027-CTX	11178
10890028-CTX	10860027-CTX	11182
10970028-CTX	10670026-CTX	11206
10860027-CTX	10290012-CTX	11216
10890028-CTX	10740027-CTX	11239
10810013-CTX	10670026-CTX	11319
10950027-CTX	10690028-CTX	11322
10950027-CTX	10120027-CTX	11323
10910013-CTX	10320028-CTX	11334
10670026-CTX	10360028-CTX	11335
10670026-CTX	10540026-CTX	11340
10670026-CTX	10520026-CTX	11350
10740027-CTX	10680027-CTX	11372
10740027-CTX	10310027-CTX	11398
10740027-CTX	10290012-CTX	11409
10910013-CTX	10290012-CTX	11415
10710027-CTX	10120027-CTX	11418
10710027-CTX	10690028-CTX	11418
10640027-CTX	10370014-CTX	11441
10530026-CTX	10120027-CTX	11450
10690028-CTX	10530026-CTX	11450
10810013-CTX	10120027-CTX	11453
10810013-CTX	10690028-CTX	11453
10910013-CTX	10890028-CTX	11460
10970028-CTX	10690028-CTX	11463
10970028-CTX	10120027-CTX	11464
11020013-CTX	10690028-CTX	11472
11020013-CTX	10120027-CTX	11473
10890028-CTX	10680027-CTX	11482
10820027-CTX	10250026-CTX	11491
10750013-CTX	10690028-CTX	11494
10750013-CTX	10120027-CTX	11496
10690028-CTX	10010014-CTX	11497
10120027-CTX	10010014-CTX	11499
10890028-CTX	10310027-CTX	11502
10690028-CTX	10470027-CTX	11515
10470027-CTX	10120027-CTX	11516
10670026-CTX	10530026-CTX	11516
10680027-CTX	10320028-CTX	11516
10860027-CTX	10820027-CTX	11522
10740027-CTX	10480026-CTX	11524
10680027-CTX	10290012-CTX	11528
10860027-CTX	10480026-CTX	11534
10320028-CTX	10310027-CTX	11537
10310027-CTX	10290012-CTX	11549
10740027-CTX	10250026-CTX	11568
10910013-CTX	10680027-CTX	11570
10120027-CTX	10060026-CTX	11583
10690028-CTX	10060026-CTX	11583
10910013-CTX	10310027-CTX	11594
10980027-CTX	10400026-CTX	11613
10740027-CTX	10390027-CTX	11622
10670026-CTX	10370014-CTX	11626
10950027-CTX	10640027-CTX	11643
10710027-CTX	10670026-CTX	11647
10820027-CTX	10730026-CTX	11652
10390027-CTX	10320028-CTX	11656
10400026-CTX	10250026-CTX	11672
10860027-CTX	10400026-CTX	11672
10910013-CTX	10390027-CTX	11675
10780027-CTX	10690028-CTX	11696
10910013-CTX	10480026-CTX	11696
10780027-CTX	10120027-CTX	11698
10950027-CTX	10670026-CTX	11701
10980027-CTX	10860027-CTX	11701
10680027-CTX	10480026-CTX	11704
11020013-CTX	10670026-CTX	11713
10480026-CTX	10310027-CTX	11721
10670026-CTX	10470027-CTX	11730
10690028-CTX	10430027-CTX	11733
10430027-CTX	10120027-CTX	11735
10670026-CTX	10010014-CTX	11738
10750013-CTX	10670026-CTX	11738
10740027-CTX	10400026-CTX	11742
10390027-CTX	10290012-CTX	11776
10860027-CTX	10740027-CTX	11776
10890028-CTX	10390027-CTX	11782
10390027-CTX	10250026-CTX	11793
10980027-CTX	10680027-CTX	11793
10480026-CTX	10390027-CTX	11803
10690028-CTX	10520026-CTX	11809
10520026-CTX	10120027-CTX	11811
10980027-CTX	10310027-CTX	11814
10670026-CTX	10060026-CTX	11824
10820027-CTX	10390027-CTX	11824
10240027-CTX	10120027-CTX	11825
10690028-CTX	10240027-CTX	11825
10120027-CTX	10090027-CTX	11830
10910013-CTX	10250026-CTX	11830
10690028-CTX	10090027-CTX	11831
10780027-CTX	10670026-CTX	11860
10860027-CTX	10250026-CTX	11861
10980027-CTX	10820027-CTX	11861
10670026-CTX	10430027-CTX	11864
10820027-CTX	10740027-CTX	11872
10980027-CTX	10320028-CTX	11877
10980027-CTX	10890028-CTX	11912
10680027-CTX	10250026-CTX	11929
10880028-CTX	10860027-CTX	11935
10740027-CTX	10190027-CTX	11938
10740027-CTX	10070027-CTX	11940
10930027-CTX	10740027-CTX	11944
10310027-CTX	10250026-CTX	11946
10820027-CTX	10680027-CTX	11947
10680027-CTX	10400026-CTX	11955
10860027-CTX	10650027-CTX	11961
10250026-CTX	10070027-CTX	11965
10250026-CTX	10190027-CTX	11965
10820027-CTX	10310027-CTX	11967
10930027-CTX	10250026-CTX	11967
10860027-CTX	10150026-CTX	11970
10400026-CTX	10310027-CTX	11973
10820027-CTX	10320028-CTX	11973
10860027-CTX	10560014-CTX	11973
10910013-CTX	10860027-CTX	11978
10910013-CTX	10400026-CTX	11981
10730026-CTX	10680027-CTX	11995
10860027-CTX	10190027-CTX	11996
10860027-CTX	10070027-CTX	11999
10930027-CTX	10860027-CTX	12001
10730026-CTX	10310027-CTX	12011
10980027-CTX	10290012-CTX	12011
10730026-CTX	10390027-CTX	12036
10690028-CTX	10370014-CTX	12038
10370014-CTX	10120027-CTX	12039
10890028-CTX	10820027-CTX	12039
10880028-CTX	10740027-CTX	12042
10740027-CTX	10660013-CTX	12048
10980027-CTX	10250026-CTX	12050
10670026-CTX	10240027-CTX	12051
10910013-CTX	10880028-CTX	12051
10740027-CTX	10150026-CTX	12059
10270027-CTX	10120027-CTX	12065
10360028-CTX	10120027-CTX	12065
10690028-CTX	10360028-CTX	12065
10690028-CTX	10270027-CTX	12066
10690028-CTX	10540026-CTX	12068
10540026-CTX	10120027-CTX	12069
10860027-CTX	10390027-CTX	12077
10820027-CTX	10290012-CTX	12081
10910013-CTX	10820027-CTX	12085
10400026-CTX	10320028-CTX	12094
10910013-CTX	10150026-CTX	12097
10730026-CTX	10250026-CTX	12115
10860027-CTX	10660013-CTX	12115
10980027-CTX	10390027-CTX	12126
10320028-CTX	10250026-CTX	12142
10910013-CTX	10070027-CTX	12160
10910013-CTX	10190027-CTX	12160
10690028-CTX	10420013-CTX	12163
10420013-CTX	10120027-CTX	12164
10820027-CTX	10480026-CTX	12164
10930027-CTX	10910013-CTX	12164
10730026-CTX	10400026-CTX	12169
10910013-CTX	10660013-CTX	12197
10680027-CTX	10650027-CTX	12210
10680027-CTX	10660013-CTX	12215
10820027-CTX	10400026-CTX	12216
10660013-CTX	10390027-CTX	12221
10890028-CTX	10250026-CTX	12221
10680027-CTX	10560014-CTX	12225
10890028-CTX	10400026-CTX	12225
10510027-CTX	10400026-CTX	12227
10650027-CTX	10310027-CTX	12230
10660013-CTX	10310027-CTX	12233
10500028-CTX	10120027-CTX	12238
10880028-CTX	10680027-CTX	12238
10690028-CTX	10500028-CTX	12240
10400026-CTX	10390027-CTX	12243
10560014-CTX	10310027-CTX	12244
10740027-CTX	10650027-CTX	12250
10880028-CTX	10310027-CTX	12255
10740027-CTX	10560014-CTX	12267
10980027-CTX	10740027-CTX	12270
10680027-CTX	10150026-CTX	12274
10860027-CTX	10730026-CTX	12274
10310027-CTX	10150026-CTX	12290
10680027-CTX	10510027-CTX	12296
10980027-CTX	10190027-CTX	12299
10980027-CTX	10730026-CTX	12299
10980027-CTX	10070027-CTX	12302
10980027-CTX	10930027-CTX	12304
10510027-CTX	10310027-CTX	12319
10730026-CTX	10190027-CTX	12322
10730026-CTX	10070027-CTX	12323
10930027-CTX	10730026-CTX	12325
10290012-CTX	10250026-CTX	12331
10980027-CTX	10480026-CTX	12347
10400026-CTX	10290012-CTX	12348
10510027-CTX	10390027-CTX	12359
10670026-CTX	10260027-CTX	12371
10860027-CTX	10510027-CTX	12371
10680027-CTX	10390027-CTX	12380
10480026-CTX	10250026-CTX	12386
10680027-CTX	10190027-CTX	12391
10730026-CTX	10320028-CTX	12393
10680027-CTX	10070027-CTX	12394
10930027-CTX	10680027-CTX	12396
10390027-CTX	10310027-CTX	12397
10310027-CTX	10190027-CTX	12412
10310027-CTX	10070027-CTX	12414
10930027-CTX	10310027-CTX	12417
10730026-CTX	10290012-CTX	12418
10740027-CTX	10730026-CTX	12418
10880028-CTX	10390027-CTX	12418
10640027-CTX	10540026-CTX	12420
10640027-CTX	10360028-CTX	12421
10820027-CTX	10190027-CTX	12426
10820027-CTX	10070027-CTX	12427
10930027-CTX	10820027-CTX	12429
10890028-CTX	10730026-CTX	12432
10980027-CTX	10910013-CTX	12449
10910013-CTX	10650027-CTX	12452
10650027-CTX	10390027-CTX	12454
10910013-CTX	10560014-CTX	12467
10560014-CTX	10390027-CTX	12469
10390027-CTX	10150026-CTX	12533
10510027-CTX	10320028-CTX	12564
10480026-CTX	10400026-CTX	12565
10730026-CTX	10480026-CTX	12573
10320028-CTX	10070027-CTX	12574
10320028-CTX	10190027-CTX	12574
10930027-CTX	10320028-CTX	12579
10820027-CTX	10660013-CTX	12596
10820027-CTX	10510027-CTX	12628
10910013-CTX	10730026-CTX	12628
10980027-CTX	10660013-CTX	12646
10390027-CTX	10070027-CTX	12650
10390027-CTX	10190027-CTX	12650
10930027-CTX	10390027-CTX	12654
10980027-CTX	10880028-CTX	12686
10980027-CTX	10650027-CTX	12689
10290012-CTX	10070027-CTX	12692
10290012-CTX	10190027-CTX	12692
10890028-CTX	10070027-CTX	12692
10890028-CTX	10190027-CTX	12692
10930027-CTX	10890028-CTX	12695
10930027-CTX	10290012-CTX	12696
10820027-CTX	10650027-CTX	12698
10980027-CTX	10560014-CTX	12708
10820027-CTX	10560014-CTX	12712
10890028-CTX	10510027-CTX	12714
10820027-CTX	10150026-CTX	12741
10880028-CTX	10820027-CTX	12752
10980027-CTX	10150026-CTX	12752
10510027-CTX	10290012-CTX	12755
10980027-CTX	10510027-CTX	12770
10660013-CTX	10250026-CTX	12787
10650027-CTX	10250026-CTX	12822
10740027-CTX	10510027-CTX	12830
10510027-CTX	10190027-CTX	12833
10510027-CTX	10070027-CTX	12836
10560014-CTX	10250026-CTX	12836
10930027-CTX	10510027-CTX	12837
10510027-CTX	10480026-CTX	12862
10910013-CTX	10510027-CTX	12874
10510027-CTX	10250026-CTX	12879
10270027-CTX	10260027-CTX	12882
10480026-CTX	10070027-CTX	12888
10480026-CTX	10190027-CTX	12888
10930027-CTX	10480026-CTX	12892
10250026-CTX	10150026-CTX	12905
10880028-CTX	10250026-CTX	12917
10880028-CTX	10400026-CTX	12919
10810013-CTX	10260027-CTX	12923
10650027-CTX	10400026-CTX	12926
10400026-CTX	10150026-CTX	12941
10560014-CTX	10400026-CTX	12943
10730026-CTX	10510027-CTX	12975
10730026-CTX	10660013-CTX	12990
10970028-CTX	10260027-CTX	12996
10660013-CTX	10400026-CTX	13018
10530026-CTX	10260027-CTX	13033
10420013-CTX	10260027-CTX	13038
10880028-CTX	10070027-CTX	13097
10880028-CTX	10190027-CTX	13097
10930027-CTX	10880028-CTX	13102
10510027-CTX	10150026-CTX	13109
10670026-CTX	10120027-CTX	13116
10690028-CTX	10670026-CTX	13119
10880028-CTX	10510027-CTX	13119
10730026-CTX	10650027-CTX	13125
10730026-CTX	10560014-CTX	13142
10500028-CTX	10260027-CTX	13146
10880028-CTX	10730026-CTX	13148
10150026-CTX	10070027-CTX	13154
10190027-CTX	10150026-CTX	13154
10930027-CTX	10150026-CTX	13158
10730026-CTX	10150026-CTX	13188
10540026-CTX	10260027-CTX	13243
10360028-CTX	10260027-CTX	13244
10660013-CTX	10510027-CTX	13289
10660013-CTX	10070027-CTX	13310
10660013-CTX	10190027-CTX	13310
10990013-CTX	10680027-CTX	13313
10930027-CTX	10660013-CTX	13316
10990013-CTX	10310027-CTX	13336
10650027-CTX	10070027-CTX	13372
10650027-CTX	10190027-CTX	13372
10930027-CTX	10650027-CTX	13376
10650027-CTX	10510027-CTX	13378
10560014-CTX	10070027-CTX	13388
10560014-CTX	10190027-CTX	13388
10560014-CTX	10510027-CTX	13393
10930027-CTX	10560014-CTX	13393
10520026-CTX	10260027-CTX	13418
10990013-CTX	10860027-CTX	13474
10950027-CTX	10260027-CTX	13482
10710027-CTX	10260027-CTX	13512
10990013-CTX	10910013-CTX	13512
10370014-CTX	10260027-CTX	13515
11020013-CTX	10260027-CTX	13547
10470027-CTX	10260027-CTX	13570
10750013-CTX	10260027-CTX	13573
10260027-CTX	10010014-CTX	13576
10990013-CTX	10400026-CTX	13620
10260027-CTX	10060026-CTX	13700
10990013-CTX	10290012-CTX	13720
10990013-CTX	10510027-CTX	13726
10780027-CTX	10260027-CTX	13729
10990013-CTX	10740027-CTX	13764
10990013-CTX	10320028-CTX	13781
10990013-CTX	10980027-CTX	13804
10260027-CTX	10090027-CTX	13838
10990013-CTX	10190027-CTX	13849
10990013-CTX	10070027-CTX	13850
10990013-CTX	10930027-CTX	13853
10430027-CTX	10260027-CTX	13864
10640027-CTX	10270027-CTX	13934
10990013-CTX	10480026-CTX	13937
10260027-CTX	10240027-CTX	13963
10370014-CTX	10220027-CTX	13969
10990013-CTX	10890028-CTX	13975
10990013-CTX	10390027-CTX	13977
10810013-CTX	10220027-CTX	14014
10640027-CTX	10500028-CTX	14017
10530026-CTX	10220027-CTX	14020
10800028-CTX	10370014-CTX	14024
10570026-CTX	10370014-CTX	14029
10810013-CTX	10800028-CTX	14073
10810013-CTX	10570026-CTX	14078
10800028-CTX	10530026-CTX	14081
10570026-CTX	10530026-CTX	14084
10990013-CTX	10250026-CTX	14087
10990013-CTX	10820027-CTX	14090
10430027-CTX	10220027-CTX	14098
10800028-CTX	10430027-CTX	14149
10570026-CTX	10430027-CTX	14153
10990013-CTX	10880028-CTX	14153
10640027-CTX	10420013-CTX	14176
11020013-CTX	10220027-CTX	14185
10220027-CTX	10060026-CTX	14204
10750013-CTX	10220027-CTX	14208
10220027-CTX	10010014-CTX	14211
10780027-CTX	10220027-CTX	14223
11020013-CTX	10800028-CTX	14240
11020013-CTX	10570026-CTX	14243
10970028-CTX	10220027-CTX	14248
10800028-CTX	10060026-CTX	14257
10570026-CTX	10060026-CTX	14260
10800028-CTX	10750013-CTX	14263
10750013-CTX	10570026-CTX	14266
10800028-CTX	10010014-CTX	14266
10570026-CTX	10010014-CTX	14269
10800028-CTX	10780027-CTX	14277
10780027-CTX	10570026-CTX	14280
10990013-CTX	10150026-CTX	14289
10970028-CTX	10800028-CTX	14303
10970028-CTX	10570026-CTX	14308
10470027-CTX	10220027-CTX	14342
10990013-CTX	10730026-CTX	14345
10270027-CTX	10220027-CTX	14364
10810013-CTX	10640027-CTX	14367
10520026-CTX	10220027-CTX	14375
10640027-CTX	10530026-CTX	14376
10800028-CTX	10470027-CTX	14391
10570026-CTX	10470027-CTX	14396
10710027-CTX	10220027-CTX	14399
10950027-CTX	10220027-CTX	14416
10800028-CTX	10270027-CTX	14419
10500028-CTX	10220027-CTX	14422
10570026-CTX	10270027-CTX	14422
10260027-CTX	10120027-CTX	14424
10690028-CTX	10260027-CTX	14425
10800028-CTX	10520026-CTX	14425
10570026-CTX	10520026-CTX	14430
10800028-CTX	10710027-CTX	14451
10710027-CTX	10570026-CTX	14455
10950027-CTX	10800028-CTX	14471
10950027-CTX	10570026-CTX	14474
10800028-CTX	10500028-CTX	14477
10990013-CTX	10650027-CTX	14477
10570026-CTX	10500028-CTX	14482
10990013-CTX	10660013-CTX	14486
10990013-CTX	10560014-CTX	14494
10420013-CTX	10220027-CTX	14500
10800028-CTX	10420013-CTX	14557
10570026-CTX	10420013-CTX	14560
10360028-CTX	10220027-CTX	14563
10540026-CTX	10220027-CTX	14566
10240027-CTX	10220027-CTX	14584
10800028-CTX	10360028-CTX	14618
10800028-CTX	10540026-CTX	14621
10570026-CTX	10360028-CTX	14623
10570026-CTX	10540026-CTX	14624
10800028-CTX	10240027-CTX	14633
10570026-CTX	10240027-CTX	14638
10220027-CTX	10090027-CTX	14659
10800028-CTX	10090027-CTX	14711
10570026-CTX	10090027-CTX	14713
10220027-CTX	10120027-CTX	15109
10690028-CTX	10220027-CTX	15109
10570026-CTX	10120027-CTX	15168
10690028-CTX	10570026-CTX	15168
10800028-CTX	10120027-CTX	15168
10800028-CTX	10690028-CTX	15183
10670026-CTX	10220027-CTX	15228
10670026-CTX	10570026-CTX	15287
10800028-CTX	10670026-CTX	15287
10320028-CTX	10020013_CTX	15465
10320028-CTX	10100027-CTX	15465
10890028-CTX	10020013_CTX	15480
10890028-CTX	10100027-CTX	15480
10400026-CTX	10020013_CTX	15495
10400026-CTX	10100027-CTX	15510
10680027-CTX	10020013_CTX	15539
10310027-CTX	10020013_CTX	15554
10680027-CTX	10100027-CTX	15554
10310027-CTX	10100027-CTX	15569
10910013-CTX	10020013_CTX	15569
10910013-CTX	10100027-CTX	15569
10880028-CTX	10020013_CTX	15614
10510027-CTX	10020013_CTX	15629
10880028-CTX	10100027-CTX	15629
10510027-CTX	10100027-CTX	15643
10150026-CTX	10020013_CTX	15718
10150026-CTX	10100027-CTX	15733
10250026-CTX	10020013_CTX	15747
10290012-CTX	10020013_CTX	15747
10740027-CTX	10020013_CTX	15747
10290012-CTX	10100027-CTX	15762
10740027-CTX	10100027-CTX	15762
10250026-CTX	10100027-CTX	15777
10480026-CTX	10020013_CTX	15777
10480026-CTX	10100027-CTX	15777
10410013-CTX	10320028-CTX	15866
10980027-CTX	10020013_CTX	15866
10410013-CTX	10400026-CTX	15881
10680027-CTX	10410013-CTX	15881
10980027-CTX	10100027-CTX	15881
10410013-CTX	10310027-CTX	15896
10860027-CTX	10020013_CTX	15896
10860027-CTX	10100027-CTX	15911
10890028-CTX	10410013-CTX	15926
10510027-CTX	10410013-CTX	15941
10990013-CTX	10020013_CTX	15955
10990013-CTX	10100027-CTX	15970
10390027-CTX	10020013_CTX	15985
10880028-CTX	10870026-CTX	15985
10390027-CTX	10100027-CTX	16000
10870026-CTX	10150026-CTX	16015
10730026-CTX	10020013_CTX	16045
10730026-CTX	10100027-CTX	16059
10200027-CTX	10150026-CTX	16074
10480026-CTX	10410013-CTX	16074
10510027-CTX	10460013-CTX	16089
10410013-CTX	10290012-CTX	16104
10510027-CTX	10130027-CTX	16104
10820027-CTX	10020013_CTX	16104
10070027-CTX	10020013_CTX	16119
10190027-CTX	10020013_CTX	16119
10410013-CTX	10070027-CTX	16119
10410013-CTX	10190027-CTX	16119
10820027-CTX	10100027-CTX	16119
10930027-CTX	10020013_CTX	16119
10930027-CTX	10410013-CTX	16119
10100027-CTX	10070027-CTX	16134
10190027-CTX	10100027-CTX	16134
10660013-CTX	10020013_CTX	16149
10740027-CTX	10410013-CTX	16149
10860027-CTX	10410013-CTX	16149
10880028-CTX	10200027-CTX	16149
10930027-CTX	10100027-CTX	16149
10410013-CTX	10250026-CTX	16163
10660013-CTX	10100027-CTX	16163
10760013-CTX	10070027-CTX	16208
10760013-CTX	10190027-CTX	16208
10930027-CTX	10760013-CTX	16208
11000027-CTX	10070027-CTX	16208
11000027-CTX	10190027-CTX	16208
11000027-CTX	10400026-CTX	16208
11000027-CTX	10510027-CTX	16208
11000027-CTX	10930027-CTX	16208
10760013-CTX	10320028-CTX	16223
10760013-CTX	10400026-CTX	16223
10760013-CTX	10510027-CTX	16223
10990013-CTX	10410013-CTX	16223
11000027-CTX	10320028-CTX	16223
10980027-CTX	10410013-CTX	16253
10910013-CTX	10410013-CTX	16282
10510027-CTX	10450028-CTX	16297
10580013-CTX	10320028-CTX	16297
10650027-CTX	10020013_CTX	16297
10820027-CTX	10410013-CTX	16297
10940012-CTX	10320028-CTX	16297
10450028-CTX	10320028-CTX	16312
10560014-CTX	10020013_CTX	16312
10560014-CTX	10100027-CTX	16312
10650027-CTX	10100027-CTX	16312
10730026-CTX	10410013-CTX	16312
10880028-CTX	10760013-CTX	16327
11000027-CTX	10290012-CTX	16327
11000027-CTX	10680027-CTX	16327
11000027-CTX	10880028-CTX	16327
10760013-CTX	10290012-CTX	16342
10760013-CTX	10680027-CTX	16342
10890028-CTX	10870026-CTX	16342
11000027-CTX	10310027-CTX	16342
10320028-CTX	10160027-CTX	16357
11000027-CTX	10150026-CTX	16357
10410013-CTX	10150026-CTX	16371
10760013-CTX	10150026-CTX	16371
10760013-CTX	10310027-CTX	16371
10320028-CTX	10040027-CTX	16386
10880028-CTX	10160027-CTX	16386
10880028-CTX	10410013-CTX	16386
10680027-CTX	10450028-CTX	16401
11000027-CTX	10990013-CTX	16401
10450028-CTX	10400026-CTX	16416
10580013-CTX	10400026-CTX	16416
10890028-CTX	10580013-CTX	16416
10940012-CTX	10400026-CTX	16416
10940012-CTX	10890028-CTX	16416
10990013-CTX	10450028-CTX	16416
10990013-CTX	10760013-CTX	16416
11000027-CTX	10740027-CTX	16416
11010028-CTX	10320028-CTX	16416
10320028-CTX	10200027-CTX	16431
10400026-CTX	10160027-CTX	16431
10410013-CTX	10390027-CTX	16431
10450028-CTX	10310027-CTX	16431
10460013-CTX	10320028-CTX	16431
10460013-CTX	10400026-CTX	16431
10760013-CTX	10740027-CTX	16431
11000027-CTX	10480026-CTX	16431
11000027-CTX	10910013-CTX	16431
11010028-CTX	10880028-CTX	16431
10320028-CTX	10130027-CTX	16446
10400026-CTX	10130027-CTX	16446
10450028-CTX	10290012-CTX	16446
10760013-CTX	10480026-CTX	16446
10880028-CTX	10040027-CTX	16446
10890028-CTX	10760013-CTX	16446
10910013-CTX	10760013-CTX	16446
10990013-CTX	10160027-CTX	16446
10990013-CTX	10200027-CTX	16446
11000027-CTX	10890028-CTX	16446
10400026-CTX	10040027-CTX	16461
10870026-CTX	10320028-CTX	16461
10880028-CTX	10580013-CTX	16461
10890028-CTX	10450028-CTX	16461
10940012-CTX	10880028-CTX	16461
10990013-CTX	10040027-CTX	16461
10890028-CTX	10160027-CTX	16475
11010028-CTX	10890028-CTX	16475
10880028-CTX	10450028-CTX	16490
11010028-CTX	10990013-CTX	16490
10290012-CTX	10160027-CTX	16505
10450028-CTX	10070027-CTX	16505
10450028-CTX	10190027-CTX	16505
10480026-CTX	10160027-CTX	16505
10510027-CTX	10200027-CTX	16505
10580013-CTX	10290012-CTX	16505
10890028-CTX	10040027-CTX	16505
10940012-CTX	10290012-CTX	16505
11010028-CTX	10400026-CTX	16505
10400026-CTX	10200027-CTX	16520
10480026-CTX	10450028-CTX	16520
10680027-CTX	10160027-CTX	16520
10890028-CTX	10200027-CTX	16520
10910013-CTX	10580013-CTX	16520
10930027-CTX	10450028-CTX	16520
10940012-CTX	10910013-CTX	16520
10990013-CTX	10580013-CTX	16520
10990013-CTX	10940012-CTX	16520
10290012-CTX	10040027-CTX	16535
10310027-CTX	10160027-CTX	16535
10450028-CTX	10150026-CTX	16535
10460013-CTX	10290012-CTX	16535
10680027-CTX	10040027-CTX	16535
10910013-CTX	10450028-CTX	16535
10200027-CTX	10070027-CTX	16550
10200027-CTX	10190027-CTX	16550
10290012-CTX	10130027-CTX	16550
10310027-CTX	10040027-CTX	16550
10480026-CTX	10040027-CTX	16550
10580013-CTX	10510027-CTX	16550
10680027-CTX	10200027-CTX	16550
10930027-CTX	10200027-CTX	16550
10940012-CTX	10510027-CTX	16550
10310027-CTX	10200027-CTX	16565
10580013-CTX	10480026-CTX	16565
10740027-CTX	10450028-CTX	16565
10870026-CTX	10400026-CTX	16565
10940012-CTX	10480026-CTX	16565
10160027-CTX	10150026-CTX	16579
10260027-CTX	10220027-CTX	16579
10290012-CTX	10200027-CTX	16579
10450028-CTX	10390027-CTX	16579
10510027-CTX	10160027-CTX	16579
10650027-CTX	10410013-CTX	16579
10660013-CTX	10410013-CTX	16579
10680027-CTX	10580013-CTX	16579
10870026-CTX	10510027-CTX	16579
10890028-CTX	10460013-CTX	16579
10940012-CTX	10680027-CTX	16579
10990013-CTX	10870026-CTX	16579
11010028-CTX	10290012-CTX	16579
11010028-CTX	10480026-CTX	16579
11010028-CTX	10680027-CTX	16579
10560014-CTX	10410013-CTX	16594
10580013-CTX	10310027-CTX	16594
10890028-CTX	10130027-CTX	16594
10940012-CTX	10310027-CTX	16594
11010028-CTX	10310027-CTX	16594
10580013-CTX	10150026-CTX	16609
10860027-CTX	10760013-CTX	16609
10870026-CTX	10070027-CTX	16609
10870026-CTX	10190027-CTX	16609
10910013-CTX	10160027-CTX	16609
10930027-CTX	10870026-CTX	16609
10940012-CTX	10150026-CTX	16609
10150026-CTX	10040027-CTX	16624
10480026-CTX	10460013-CTX	16624
10510027-CTX	10040027-CTX	16624
10870026-CTX	10290012-CTX	16624
10910013-CTX	10200027-CTX	16624
11000027-CTX	10250026-CTX	16624
11000027-CTX	10860027-CTX	16624
11010028-CTX	10150026-CTX	16624
10570026-CTX	10260027-CTX	16639
10760013-CTX	10250026-CTX	16639
10800028-CTX	10260027-CTX	16639
10910013-CTX	10040027-CTX	16639
11000027-CTX	10980027-CTX	16639
10480026-CTX	10130027-CTX	16654
10860027-CTX	10450028-CTX	16654
10980027-CTX	10760013-CTX	16654
10990013-CTX	10460013-CTX	16654
10190027-CTX	10130027-CTX	16669
10460013-CTX	10070027-CTX	16669
10460013-CTX	10190027-CTX	16669
10480026-CTX	10200027-CTX	16669
10680027-CTX	10460013-CTX	16669
10930027-CTX	10460013-CTX	16669
10990013-CTX	10130027-CTX	16669
11010028-CTX	10510027-CTX	16669
10130027-CTX	10070027-CTX	16683
10450028-CTX	10250026-CTX	16683
10760013-CTX	10730026-CTX	16683
10870026-CTX	10480026-CTX	16683
10870026-CTX	10680027-CTX	16683
10930027-CTX	10130027-CTX	16683
11000027-CTX	10730026-CTX	16683
11010028-CTX	10910013-CTX	16683
10460013-CTX	10310027-CTX	16698
10680027-CTX	10130027-CTX	16698
10740027-CTX	10160027-CTX	16698
10870026-CTX	10310027-CTX	16698
10980027-CTX	10450028-CTX	16698
10310027-CTX	10130027-CTX	16713
10740027-CTX	10200027-CTX	16713
10910013-CTX	10870026-CTX	16713
11000027-CTX	10390027-CTX	16713
10460013-CTX	10150026-CTX	16728
10740027-CTX	10040027-CTX	16728
10760013-CTX	10390027-CTX	16728
10150026-CTX	10130027-CTX	16743
10730026-CTX	10450028-CTX	16743
10740027-CTX	10580013-CTX	16743
10940012-CTX	10740027-CTX	16743
11010028-CTX	10740027-CTX	16758
10860027-CTX	10160027-CTX	16773
10880028-CTX	10460013-CTX	16773
10740027-CTX	10460013-CTX	16787
10760013-CTX	10660013-CTX	16787
10820027-CTX	10450028-CTX	16787
10880028-CTX	10130027-CTX	16787
11000027-CTX	10660013-CTX	16787
10250026-CTX	10160027-CTX	16802
10580013-CTX	10070027-CTX	16802
10580013-CTX	10190027-CTX	16802
10740027-CTX	10130027-CTX	16802
10930027-CTX	10580013-CTX	16802
10940012-CTX	10070027-CTX	16802
10940012-CTX	10190027-CTX	16802
10940012-CTX	10930027-CTX	16802
10190027-CTX	10160027-CTX	16817
10250026-CTX	10040027-CTX	16817
10860027-CTX	10040027-CTX	16817
10860027-CTX	10580013-CTX	16817
10940012-CTX	10860027-CTX	16817
10980027-CTX	10160027-CTX	16817
10160027-CTX	10070027-CTX	16832
10820027-CTX	10760013-CTX	16832
10870026-CTX	10740027-CTX	16832
10930027-CTX	10160027-CTX	16832
10940012-CTX	10250026-CTX	16832
10980027-CTX	10040027-CTX	16832
11000027-CTX	10820027-CTX	16832
11010028-CTX	10860027-CTX	16832
10580013-CTX	10250026-CTX	16847
10070027-CTX	10040027-CTX	16862
10190027-CTX	10040027-CTX	16862
10340013-CTX	10320028-CTX	16862
10930027-CTX	10040027-CTX	16862
10980027-CTX	10580013-CTX	16862
11010028-CTX	10250026-CTX	16862
11010028-CTX	10980027-CTX	16862
10760013-CTX	10650027-CTX	16877
10890028-CTX	10340013-CTX	16877
10980027-CTX	10940012-CTX	16877
11000027-CTX	10560014-CTX	16877
11000027-CTX	10650027-CTX	16877
11010028-CTX	10190027-CTX	16877
10390027-CTX	10200027-CTX	16891
10660013-CTX	10450028-CTX	16891
10760013-CTX	10560014-CTX	16891
10860027-CTX	10200027-CTX	16891
10860027-CTX	10460013-CTX	16891
10980027-CTX	10200027-CTX	16891
11010028-CTX	10070027-CTX	16891
11010028-CTX	10930027-CTX	16891
10860027-CTX	10130027-CTX	16906
10910013-CTX	10460013-CTX	16906
10250026-CTX	10200027-CTX	16921
10560014-CTX	10450028-CTX	16921
10650027-CTX	10450028-CTX	16921
10390027-CTX	10160027-CTX	16936
10880028-CTX	10340013-CTX	16936
10910013-CTX	10130027-CTX	16936
10730026-CTX	10160027-CTX	16951
10820027-CTX	10160027-CTX	16951
10390027-CTX	10040027-CTX	16966
10650027-CTX	10160027-CTX	16966
10730026-CTX	10200027-CTX	16966
10400026-CTX	10340013-CTX	16981
10460013-CTX	10250026-CTX	16981
10560014-CTX	10160027-CTX	16981
10820027-CTX	10040027-CTX	16981
10870026-CTX	10860027-CTX	16981
10250026-CTX	10130027-CTX	16995
10650027-CTX	10460013-CTX	16995
10650027-CTX	10580013-CTX	16995
10730026-CTX	10040027-CTX	16995
10730026-CTX	10580013-CTX	16995
10940012-CTX	10730026-CTX	16995
11010028-CTX	10390027-CTX	16995
10480026-CTX	10340013-CTX	17010
10560014-CTX	10460013-CTX	17010
10580013-CTX	10560014-CTX	17010
10650027-CTX	10040027-CTX	17010
10650027-CTX	10130027-CTX	17010
10730026-CTX	10460013-CTX	17010
10940012-CTX	10560014-CTX	17010
10940012-CTX	10650027-CTX	17010
10980027-CTX	10460013-CTX	17010
11010028-CTX	10820027-CTX	17010
10560014-CTX	10040027-CTX	17025
10560014-CTX	10130027-CTX	17025
10660013-CTX	10200027-CTX	17025
10730026-CTX	10130027-CTX	17025
10820027-CTX	10580013-CTX	17025
10870026-CTX	10390027-CTX	17025
10940012-CTX	10820027-CTX	17025
10980027-CTX	10130027-CTX	17025
10980027-CTX	10870026-CTX	17025
11010028-CTX	10730026-CTX	17025
10340013-CTX	10290012-CTX	17040
10580013-CTX	10390027-CTX	17040
10820027-CTX	10200027-CTX	17040
10820027-CTX	10460013-CTX	17040
10940012-CTX	10390027-CTX	17040
11010028-CTX	10650027-CTX	17040
10460013-CTX	10390027-CTX	17055
10660013-CTX	10160027-CTX	17055
10820027-CTX	10130027-CTX	17055
10870026-CTX	10250026-CTX	17055
10870026-CTX	10650027-CTX	17055
11010028-CTX	10560014-CTX	17055
10390027-CTX	10130027-CTX	17070
10650027-CTX	10200027-CTX	17070
10660013-CTX	10460013-CTX	17070
10870026-CTX	10560014-CTX	17070
10870026-CTX	10660013-CTX	17070
10870026-CTX	10730026-CTX	17070
10560014-CTX	10200027-CTX	17085
10660013-CTX	10130027-CTX	17085
10660013-CTX	10580013-CTX	17085
10340013-CTX	10150026-CTX	17099
10940012-CTX	10660013-CTX	17099
10660013-CTX	10040027-CTX	17114
10680027-CTX	10340013-CTX	17114
10340013-CTX	10310027-CTX	17129
11010028-CTX	10660013-CTX	17129
10870026-CTX	10820027-CTX	17189
10510027-CTX	10340013-CTX	17218
10990013-CTX	10340013-CTX	17218
10740027-CTX	10340013-CTX	17293
10910013-CTX	10340013-CTX	17307
10980027-CTX	10340013-CTX	17322
10860027-CTX	10340013-CTX	17337
10340013-CTX	10070027-CTX	17352
10340013-CTX	10190027-CTX	17352
10340013-CTX	10250026-CTX	17352
10930027-CTX	10340013-CTX	17352
10350013-CTX	10330013-CTX	17426
10650027-CTX	10340013-CTX	17500
10560014-CTX	10340013-CTX	17515
10730026-CTX	10340013-CTX	17530
10820027-CTX	10340013-CTX	17530
10660013-CTX	10340013-CTX	17575
10390027-CTX	10340013-CTX	17604
10670026-CTX	10640027-CTX	17723
10640027-CTX	10120027-CTX	17946
10690028-CTX	10640027-CTX	17946
10330013-CTX	10030013-CTX	18288
10330013-CTX	10210027-CTX	18362
10640027-CTX	10220027-CTX	19536
10640027-CTX	10260027-CTX	19580
10800028-CTX	10640027-CTX	19580
10640027-CTX	10570026-CTX	19595
10970028-CTX	10460013-CTX	20353
10970028-CTX	10130027-CTX	20368
10950027-CTX	10460013-CTX	20427
10950027-CTX	10130027-CTX	20442
10970028-CTX	10870026-CTX	20591
10870026-CTX	10060026-CTX	20605
11020013-CTX	10870026-CTX	20605
10870026-CTX	10520026-CTX	20620
10870026-CTX	10710027-CTX	20620
10530026-CTX	10460013-CTX	20635
10870026-CTX	10010014-CTX	20635
10870026-CTX	10750013-CTX	20635
10870026-CTX	10780027-CTX	20635
10530026-CTX	10130027-CTX	20650
10870026-CTX	10360028-CTX	20665
10870026-CTX	10540026-CTX	20665
10870026-CTX	10270027-CTX	20680
10370014-CTX	10340013-CTX	20695
10520026-CTX	10460013-CTX	20695
10360028-CTX	10130027-CTX	20709
10460013-CTX	10360028-CTX	20709
10520026-CTX	10130027-CTX	20709
10540026-CTX	10460013-CTX	20709
10970028-CTX	10200027-CTX	20709
10220027-CTX	10200027-CTX	20724
10540026-CTX	10130027-CTX	20724
10970028-CTX	10410013-CTX	20724
10520026-CTX	10410013-CTX	20739
10870026-CTX	10470027-CTX	20739
10570026-CTX	10200027-CTX	20754
10710027-CTX	10460013-CTX	20754
10870026-CTX	10500028-CTX	20754
11000027-CTX	10970028-CTX	20754
10710027-CTX	10130027-CTX	20769
10800028-CTX	10200027-CTX	20769
10970028-CTX	10760013-CTX	20769
11020013-CTX	10460013-CTX	20784
10520026-CTX	10450028-CTX	20799
10750013-CTX	10460013-CTX	20799
11020013-CTX	10130027-CTX	20799
10130027-CTX	10010014-CTX	20813
10460013-CTX	10010014-CTX	20813
10520026-CTX	10340013-CTX	20813
10750013-CTX	10130027-CTX	20813
10870026-CTX	10370014-CTX	20813
10460013-CTX	10370014-CTX	20828
10580013-CTX	10370014-CTX	20828
10940012-CTX	10370014-CTX	20828
10970028-CTX	10450028-CTX	20828
11000027-CTX	10520026-CTX	20828
10370014-CTX	10130027-CTX	20843
10470027-CTX	10130027-CTX	20843
10470027-CTX	10460013-CTX	20843
10760013-CTX	10520026-CTX	20843
10270027-CTX	10200027-CTX	20858
10410013-CTX	10270027-CTX	20858
10410013-CTX	10360028-CTX	20858
10540026-CTX	10410013-CTX	20858
10870026-CTX	10090027-CTX	20858
10870026-CTX	10530026-CTX	20858
10950027-CTX	10870026-CTX	20858
10430027-CTX	10200027-CTX	20873
10500028-CTX	10200027-CTX	20873
10520026-CTX	10160027-CTX	20873
10360028-CTX	10200027-CTX	20888
10450028-CTX	10370014-CTX	20888
10460013-CTX	10060026-CTX	20888
10540026-CTX	10200027-CTX	20888
10130027-CTX	10060026-CTX	20903
10450028-CTX	10360028-CTX	20903
10520026-CTX	10040027-CTX	20903
10540026-CTX	10450028-CTX	20903
10950027-CTX	10200027-CTX	20903
10970028-CTX	10580013-CTX	20903
11020013-CTX	10200027-CTX	20903
10520026-CTX	10200027-CTX	20917
10710027-CTX	10200027-CTX	20917
10870026-CTX	10430027-CTX	20917
10970028-CTX	10940012-CTX	20917
11000027-CTX	10950027-CTX	20917
11010028-CTX	10520026-CTX	20917
10200027-CTX	10010014-CTX	20932
10410013-CTX	10370014-CTX	20932
10750013-CTX	10200027-CTX	20932
10780027-CTX	10460013-CTX	20932
10950027-CTX	10760013-CTX	20932
10370014-CTX	10160027-CTX	20947
10450028-CTX	10270027-CTX	20947
10580013-CTX	10520026-CTX	20947
10780027-CTX	10130027-CTX	20947
10870026-CTX	10220027-CTX	20947
10870026-CTX	10810013-CTX	20947
10970028-CTX	10160027-CTX	20947
11000027-CTX	10360028-CTX	20947
11000027-CTX	10540026-CTX	20947
10460013-CTX	10270027-CTX	20962
10760013-CTX	10270027-CTX	20962
10760013-CTX	10360028-CTX	20962
10760013-CTX	10540026-CTX	20962
10870026-CTX	10240027-CTX	20962
10940012-CTX	10520026-CTX	20962
10950027-CTX	10410013-CTX	20962
10950027-CTX	10450028-CTX	20962
11000027-CTX	10270027-CTX	20962
10200027-CTX	10060026-CTX	20977
10270027-CTX	10130027-CTX	20977
10370014-CTX	10040027-CTX	20977
10460013-CTX	10220027-CTX	20977
10470027-CTX	10200027-CTX	20977
10530026-CTX	10200027-CTX	20977
10970028-CTX	10040027-CTX	20977
11010028-CTX	10970028-CTX	20977
10220027-CTX	10130027-CTX	20992
10420013-CTX	10410013-CTX	20992
10430027-CTX	10130027-CTX	20992
10460013-CTX	10420013-CTX	20992
10460013-CTX	10430027-CTX	20992
10580013-CTX	10360028-CTX	20992
10580013-CTX	10500028-CTX	20992
10580013-CTX	10540026-CTX	20992
10710027-CTX	10410013-CTX	20992
10810013-CTX	10460013-CTX	20992
10870026-CTX	10420013-CTX	20992
10870026-CTX	10570026-CTX	20992
10870026-CTX	10800028-CTX	20992
10940012-CTX	10360028-CTX	20992
10940012-CTX	10500028-CTX	20992
10940012-CTX	10540026-CTX	20992
11000027-CTX	10710027-CTX	20992
11010028-CTX	10370014-CTX	20992
10360028-CTX	10160027-CTX	21007
10420013-CTX	10130027-CTX	21007
10500028-CTX	10160027-CTX	21007
10540026-CTX	10160027-CTX	21007
10760013-CTX	10710027-CTX	21007
10810013-CTX	10130027-CTX	21007
11010028-CTX	10500028-CTX	21007
10500028-CTX	10450028-CTX	21021
10570026-CTX	10460013-CTX	21021
10780027-CTX	10200027-CTX	21021
10970028-CTX	10340013-CTX	21021
10570026-CTX	10130027-CTX	21036
10800028-CTX	10130027-CTX	21036
10800028-CTX	10460013-CTX	21036
11020013-CTX	10410013-CTX	21036
11020013-CTX	11000027-CTX	21036
10360028-CTX	10040027-CTX	21051
10500028-CTX	10040027-CTX	21051
10540026-CTX	10040027-CTX	21051
10580013-CTX	10220027-CTX	21051
10710027-CTX	10450028-CTX	21051
10810013-CTX	10410013-CTX	21051
10810013-CTX	10580013-CTX	21051
10940012-CTX	10220027-CTX	21051
10940012-CTX	10810013-CTX	21051
11000027-CTX	10010014-CTX	21051
11000027-CTX	10470027-CTX	21051
11000027-CTX	10750013-CTX	21051
11010028-CTX	10360028-CTX	21051
11010028-CTX	10540026-CTX	21051
11020013-CTX	10580013-CTX	21051
11020013-CTX	10760013-CTX	21051
11020013-CTX	10940012-CTX	21051
10410013-CTX	10010014-CTX	21066
10420013-CTX	10200027-CTX	21066
10580013-CTX	10270027-CTX	21066
10750013-CTX	10410013-CTX	21066
10760013-CTX	10010014-CTX	21066
10760013-CTX	10470027-CTX	21066
10760013-CTX	10750013-CTX	21066
10940012-CTX	10270027-CTX	21066
11000027-CTX	10530026-CTX	21066
11020013-CTX	10160027-CTX	21066
10130027-CTX	10090027-CTX	21081
10220027-CTX	10160027-CTX	21081
10370014-CTX	10200027-CTX	21081
10460013-CTX	10090027-CTX	21081
10470027-CTX	10410013-CTX	21081
10580013-CTX	10010014-CTX	21081
10750013-CTX	10580013-CTX	21081
10760013-CTX	10530026-CTX	21081
10940012-CTX	10010014-CTX	21081
10940012-CTX	10750013-CTX	21081
11000027-CTX	10370014-CTX	21081
11010028-CTX	10270027-CTX	21081
10160027-CTX	10010014-CTX	21096
10270027-CTX	10160027-CTX	21096
10500028-CTX	10410013-CTX	21096
10580013-CTX	10570026-CTX	21096
10750013-CTX	10160027-CTX	21096
10760013-CTX	10370014-CTX	21096
10800028-CTX	10580013-CTX	21096
10810013-CTX	10160027-CTX	21096
10810013-CTX	10200027-CTX	21096
10810013-CTX	10450028-CTX	21096
10940012-CTX	10570026-CTX	21096
10950027-CTX	10160027-CTX	21096
11020013-CTX	10450028-CTX	21096
11020013-CTX	11010028-CTX	21096
10220027-CTX	10040027-CTX	21111
10240027-CTX	10200027-CTX	21111
10270027-CTX	10040027-CTX	21111
10450028-CTX	10010014-CTX	21111
10940012-CTX	10800028-CTX	21111
11010028-CTX	10010014-CTX	21111
11010028-CTX	10750013-CTX	21111
11020013-CTX	10040027-CTX	21111
10410013-CTX	10060026-CTX	21125
10570026-CTX	10160027-CTX	21125
10750013-CTX	10450028-CTX	21125
10800028-CTX	10160027-CTX	21125
10810013-CTX	10760013-CTX	21125
11000027-CTX	10670026-CTX	21125
11000027-CTX	10810013-CTX	21125
11010028-CTX	10710027-CTX	21125
11010028-CTX	10810013-CTX	21125
10040027-CTX	10010014-CTX	21140
10430027-CTX	10410013-CTX	21140
10450028-CTX	10430027-CTX	21140
10470027-CTX	10450028-CTX	21140
10710027-CTX	10040027-CTX	21140
10710027-CTX	10160027-CTX	21140
10710027-CTX	10580013-CTX	21140
10750013-CTX	10040027-CTX	21140
10760013-CTX	10670026-CTX	21140
10810013-CTX	10040027-CTX	21140
10940012-CTX	10710027-CTX	21140
10950027-CTX	10040027-CTX	21140
11000027-CTX	10060026-CTX	21140
11010028-CTX	10220027-CTX	21140
11010028-CTX	10950027-CTX	21140
10160027-CTX	10060026-CTX	21155
10450028-CTX	10420013-CTX	21155
10460013-CTX	10240027-CTX	21155
10530026-CTX	10450028-CTX	21155
10570026-CTX	10040027-CTX	21155
10580013-CTX	10060026-CTX	21155
10760013-CTX	10060026-CTX	21155
10780027-CTX	10410013-CTX	21155
10940012-CTX	10060026-CTX	21155
10950027-CTX	10580013-CTX	21155
10950027-CTX	10940012-CTX	21155
10970028-CTX	10510027-CTX	21155
10240027-CTX	10130027-CTX	21170
10360028-CTX	10340013-CTX	21170
10410013-CTX	10220027-CTX	21170
10430027-CTX	10160027-CTX	21170
10500028-CTX	10460013-CTX	21170
10510027-CTX	10360028-CTX	21170
10540026-CTX	10340013-CTX	21170
10540026-CTX	10510027-CTX	21170
10580013-CTX	10470027-CTX	21170
10780027-CTX	10160027-CTX	21170
10780027-CTX	10580013-CTX	21170
10800028-CTX	10040027-CTX	21170
11000027-CTX	10780027-CTX	21170
11010028-CTX	10470027-CTX	21170
10430027-CTX	10040027-CTX	21185
10450028-CTX	10060026-CTX	21185
10470027-CTX	10160027-CTX	21185
10500028-CTX	10130027-CTX	21185
10710027-CTX	10340013-CTX	21185
10760013-CTX	10220027-CTX	21185
10780027-CTX	10760013-CTX	21185
10940012-CTX	10470027-CTX	21185
10940012-CTX	10780027-CTX	21185
11000027-CTX	10220027-CTX	21185
11000027-CTX	10430027-CTX	21185
11010028-CTX	10060026-CTX	21185
11010028-CTX	10570026-CTX	21185
10200027-CTX	10090027-CTX	21200
10450028-CTX	10220027-CTX	21200
10470027-CTX	10040027-CTX	21200
10580013-CTX	10430027-CTX	21200
10760013-CTX	10420013-CTX	21200
10760013-CTX	10430027-CTX	21200
10940012-CTX	10430027-CTX	21200
11000027-CTX	10420013-CTX	21200
11010028-CTX	10780027-CTX	21200
11010028-CTX	10800028-CTX	21200
10060026-CTX	10040027-CTX	21215
10530026-CTX	10410013-CTX	21215
10570026-CTX	10410013-CTX	21215
10670026-CTX	10410013-CTX	21215
10760013-CTX	10500028-CTX	21215
10800028-CTX	10410013-CTX	21215
11000027-CTX	10500028-CTX	21215
10430027-CTX	10340013-CTX	21229
10450028-CTX	10240027-CTX	21229
10760013-CTX	10570026-CTX	21229
10780027-CTX	10040027-CTX	21229
10800028-CTX	10760013-CTX	21229
11000027-CTX	10570026-CTX	21229
11000027-CTX	10800028-CTX	21229
11010028-CTX	10430027-CTX	21229
11020013-CTX	10340013-CTX	21229
10530026-CTX	10160027-CTX	21244
10570026-CTX	10450028-CTX	21244
10580013-CTX	10240027-CTX	21244
10580013-CTX	10530026-CTX	21244
10750013-CTX	10340013-CTX	21244
10780027-CTX	10450028-CTX	21244
10800028-CTX	10450028-CTX	21244
10940012-CTX	10530026-CTX	21244
11000027-CTX	10090027-CTX	21244
10340013-CTX	10010014-CTX	21259
10670026-CTX	10450028-CTX	21259
10760013-CTX	10090027-CTX	21259
10940012-CTX	10240027-CTX	21259
10950027-CTX	10340013-CTX	21259
10340013-CTX	10270027-CTX	21274
11010028-CTX	10530026-CTX	21274
10470027-CTX	10340013-CTX	21289
10520026-CTX	10510027-CTX	21289
10530026-CTX	10040027-CTX	21289
10580013-CTX	10420013-CTX	21289
10940012-CTX	10420013-CTX	21289
11000027-CTX	10240027-CTX	21289
10420013-CTX	10160027-CTX	21304
10500028-CTX	10340013-CTX	21304
10760013-CTX	10240027-CTX	21304
11010028-CTX	10240027-CTX	21304
10240027-CTX	10040027-CTX	21319
10240027-CTX	10160027-CTX	21319
10510027-CTX	10270027-CTX	21319
10970028-CTX	10020013_CTX	21319
10970028-CTX	10100027-CTX	21319
10340013-CTX	10060026-CTX	21333
10520026-CTX	10100027-CTX	21333
11010028-CTX	10420013-CTX	21333
10360028-CTX	10020013_CTX	21348
10360028-CTX	10100027-CTX	21348
10410013-CTX	10090027-CTX	21348
10420013-CTX	10040027-CTX	21348
10520026-CTX	10020013_CTX	21348
10540026-CTX	10100027-CTX	21348
10780027-CTX	10340013-CTX	21348
10780027-CTX	10510027-CTX	21348
10810013-CTX	10340013-CTX	21348
10870026-CTX	10120027-CTX	21348
10870026-CTX	10690028-CTX	21348
10450028-CTX	10090027-CTX	21363
10540026-CTX	10020013_CTX	21363
10690028-CTX	10450028-CTX	21363
10450028-CTX	10120027-CTX	21378
10580013-CTX	10090027-CTX	21378
10670026-CTX	10460013-CTX	21378
10940012-CTX	10090027-CTX	21378
11020013-CTX	10150026-CTX	21378
10510027-CTX	10370014-CTX	21393
10670026-CTX	10130027-CTX	21393
10780027-CTX	10150026-CTX	21393
10150026-CTX	10010014-CTX	21408
10270027-CTX	10100027-CTX	21408
10370014-CTX	10020013_CTX	21408
10370014-CTX	10100027-CTX	21408
10410013-CTX	10240027-CTX	21408
10750013-CTX	10150026-CTX	21408
10160027-CTX	10090027-CTX	21422
10200027-CTX	10120027-CTX	21422
10270027-CTX	10020013_CTX	21422
10670026-CTX	10160027-CTX	21422
10690028-CTX	10200027-CTX	21422
10970028-CTX	10820027-CTX	21422
10670026-CTX	10580013-CTX	21437
11010028-CTX	10090027-CTX	21437
10150026-CTX	10060026-CTX	21452
10500028-CTX	10020013_CTX	21452
10500028-CTX	10100027-CTX	21452
10670026-CTX	10040027-CTX	21452
10710027-CTX	10100027-CTX	21452
10910013-CTX	10520026-CTX	21452
10940012-CTX	10670026-CTX	21452
10090027-CTX	10040027-CTX	21467
10340013-CTX	10220027-CTX	21467
10710027-CTX	10020013_CTX	21467
10950027-CTX	10510027-CTX	21467
11000027-CTX	10120027-CTX	21467
11000027-CTX	10690028-CTX	21467
10420013-CTX	10340013-CTX	21482
10710027-CTX	10510027-CTX	21482
10760013-CTX	10120027-CTX	21482
10760013-CTX	10690028-CTX	21482
10820027-CTX	10360028-CTX	21482
10870026-CTX	10670026-CTX	21482
11010028-CTX	10670026-CTX	21482
10670026-CTX	10200027-CTX	21497
10820027-CTX	10540026-CTX	21497
10340013-CTX	10090027-CTX	21512
10420013-CTX	10100027-CTX	21512
10510027-CTX	10420013-CTX	21512
10570026-CTX	10340013-CTX	21512
10800028-CTX	10340013-CTX	21512
10810013-CTX	10020013_CTX	21512
10810013-CTX	10100027-CTX	21512
11020013-CTX	10020013_CTX	21512
11020013-CTX	10100027-CTX	21512
10100027-CTX	10010014-CTX	21526
10340013-CTX	10240027-CTX	21526
10420013-CTX	10020013_CTX	21526
10530026-CTX	10340013-CTX	21526
10740027-CTX	10360028-CTX	21526
10750013-CTX	10100027-CTX	21526
10020013_CTX	10010014-CTX	21541
10740027-CTX	10540026-CTX	21541
10750013-CTX	10020013_CTX	21541
10970028-CTX	10680027-CTX	21541
10970028-CTX	10740027-CTX	21541
10990013-CTX	10520026-CTX	21541
10990013-CTX	10970028-CTX	21541
11020013-CTX	10510027-CTX	21541
10220027-CTX	10100027-CTX	21556
10410013-CTX	10120027-CTX	21556
10510027-CTX	10010014-CTX	21556
10690028-CTX	10410013-CTX	21556
10710027-CTX	10150026-CTX	21556
10750013-CTX	10510027-CTX	21556
10220027-CTX	10020013_CTX	21571
10970028-CTX	10310027-CTX	21571
10510027-CTX	10500028-CTX	21586
10730026-CTX	10360028-CTX	21586
10870026-CTX	10260027-CTX	21586
10060026-CTX	10020013_CTX	21601
10100027-CTX	10060026-CTX	21601
10470027-CTX	10100027-CTX	21601
10680027-CTX	10360028-CTX	21601
10730026-CTX	10540026-CTX	21601
10780027-CTX	10100027-CTX	21601
10810013-CTX	10510027-CTX	21601
10910013-CTX	10360028-CTX	21601
10910013-CTX	10540026-CTX	21601
10910013-CTX	10810013-CTX	21601
10950027-CTX	10020013_CTX	21601
10950027-CTX	10100027-CTX	21601
10160027-CTX	10120027-CTX	21616
10410013-CTX	10260027-CTX	21616
10470027-CTX	10020013_CTX	21616
10570026-CTX	10020013_CTX	21616
10570026-CTX	10100027-CTX	21616
10680027-CTX	10540026-CTX	21616
10690028-CTX	10160027-CTX	21616
10780027-CTX	10020013_CTX	21616
10800028-CTX	10100027-CTX	21616
10820027-CTX	10520026-CTX	21616
10860027-CTX	10360028-CTX	21616
10860027-CTX	10540026-CTX	21616
10970028-CTX	10730026-CTX	21616
10980027-CTX	10360028-CTX	21616
10980027-CTX	10540026-CTX	21616
10510027-CTX	10470027-CTX	21630
10740027-CTX	10520026-CTX	21630
10800028-CTX	10020013_CTX	21630
10950027-CTX	10820027-CTX	21630
10980027-CTX	10520026-CTX	21630
10980027-CTX	10970028-CTX	21630
10360028-CTX	10310027-CTX	21645
10470027-CTX	10150026-CTX	21645
10510027-CTX	10060026-CTX	21645
10530026-CTX	10510027-CTX	21645
10540026-CTX	10310027-CTX	21645
10890028-CTX	10360028-CTX	21645
10890028-CTX	10540026-CTX	21645
10970028-CTX	10910013-CTX	21645
11010028-CTX	10120027-CTX	21645
11010028-CTX	10690028-CTX	21645
10120027-CTX	10040027-CTX	21660
10460013-CTX	10260027-CTX	21660
10530026-CTX	10100027-CTX	21660
10680027-CTX	10520026-CTX	21660
10690028-CTX	10040027-CTX	21660
10970028-CTX	10860027-CTX	21660
10990013-CTX	10810013-CTX	21660
10260027-CTX	10130027-CTX	21675
10260027-CTX	10200027-CTX	21675
10450028-CTX	10260027-CTX	21675
10460013-CTX	10120027-CTX	21675
10530026-CTX	10020013_CTX	21675
10580013-CTX	10120027-CTX	21675
10690028-CTX	10460013-CTX	21675
10690028-CTX	10580013-CTX	21675
10740027-CTX	10270027-CTX	21675
10940012-CTX	10120027-CTX	21675
10940012-CTX	10690028-CTX	21675
11000027-CTX	10260027-CTX	21675
10130027-CTX	10120027-CTX	21690
10430027-CTX	10100027-CTX	21690
10480026-CTX	10360028-CTX	21690
10540026-CTX	10480026-CTX	21690
10690028-CTX	10130027-CTX	21690
10760013-CTX	10260027-CTX	21690
10430027-CTX	10020013_CTX	21705
10510027-CTX	10220027-CTX	21705
10520026-CTX	10310027-CTX	21705
10860027-CTX	10520026-CTX	21705
10360028-CTX	10150026-CTX	21720
10400026-CTX	10360028-CTX	21720
10540026-CTX	10150026-CTX	21720
10540026-CTX	10400026-CTX	21720
10950027-CTX	10860027-CTX	21720
10360028-CTX	10250026-CTX	21734
10510027-CTX	10430027-CTX	21734
10950027-CTX	10680027-CTX	21734
10970028-CTX	10250026-CTX	21734
10240027-CTX	10100027-CTX	21749
10540026-CTX	10250026-CTX	21749
10730026-CTX	10520026-CTX	21749
10820027-CTX	10270027-CTX	21749
10890028-CTX	10270027-CTX	21749
10910013-CTX	10500028-CTX	21749
10910013-CTX	10530026-CTX	21749
10240027-CTX	10020013_CTX	21764
10510027-CTX	10090027-CTX	21764
10570026-CTX	10510027-CTX	21764
10680027-CTX	10270027-CTX	21764
10730026-CTX	10270027-CTX	21764
10800028-CTX	10510027-CTX	21764
10910013-CTX	10370014-CTX	21764
10950027-CTX	10310027-CTX	21764
10950027-CTX	10730026-CTX	21764
10970028-CTX	10890028-CTX	21764
10980027-CTX	10950027-CTX	21764
10390027-CTX	10360028-CTX	21779
10540026-CTX	10390027-CTX	21779
10580013-CTX	10260027-CTX	21779
10820027-CTX	10710027-CTX	21779
10910013-CTX	10270027-CTX	21779
10940012-CTX	10260027-CTX	21779
10520026-CTX	10250026-CTX	21794
10820027-CTX	10370014-CTX	21794
10990013-CTX	10360028-CTX	21794
10990013-CTX	10540026-CTX	21794
10310027-CTX	10270027-CTX	21809
10670026-CTX	10340013-CTX	21809
10730026-CTX	10370014-CTX	21809
10740027-CTX	10710027-CTX	21809
10950027-CTX	10740027-CTX	21809
10970028-CTX	10480026-CTX	21809
10150026-CTX	10090027-CTX	21824
10680027-CTX	10370014-CTX	21824
10740027-CTX	10420013-CTX	21824
10740027-CTX	10500028-CTX	21824
10820027-CTX	10420013-CTX	21824
10860027-CTX	10270027-CTX	21824
10980027-CTX	10370014-CTX	21824
11020013-CTX	10820027-CTX	21824
10260027-CTX	10160027-CTX	21838
10360028-CTX	10320028-CTX	21838
10520026-CTX	10390027-CTX	21838
10540026-CTX	10320028-CTX	21838
10820027-CTX	10010014-CTX	21838
10820027-CTX	10750013-CTX	21838
10820027-CTX	10780027-CTX	21838
10890028-CTX	10710027-CTX	21838
10970028-CTX	10400026-CTX	21838
11020013-CTX	10740027-CTX	21838
10370014-CTX	10310027-CTX	21853
10510027-CTX	10240027-CTX	21853
10680027-CTX	10420013-CTX	21853
10710027-CTX	10680027-CTX	21853
10860027-CTX	10420013-CTX	21853
10970028-CTX	10150026-CTX	21853
10740027-CTX	10010014-CTX	21868
10740027-CTX	10370014-CTX	21868
10750013-CTX	10740027-CTX	21868
10860027-CTX	10710027-CTX	21868
10880028-CTX	10360028-CTX	21868
10880028-CTX	10540026-CTX	21868
10910013-CTX	10710027-CTX	21868
10950027-CTX	10480026-CTX	21868
10980027-CTX	10270027-CTX	21868
11010028-CTX	10260027-CTX	21868
10260027-CTX	10040027-CTX	21883
10370014-CTX	10250026-CTX	21883
10420013-CTX	10310027-CTX	21883
10510027-CTX	10260027-CTX	21883
10660013-CTX	10520026-CTX	21883
10710027-CTX	10310027-CTX	21883
10740027-CTX	10470027-CTX	21883
10810013-CTX	10740027-CTX	21883
10820027-CTX	10470027-CTX	21883
10860027-CTX	10370014-CTX	21883
10970028-CTX	10390027-CTX	21883
11020013-CTX	10680027-CTX	21883
11020013-CTX	10910013-CTX	21883
10670026-CTX	10510027-CTX	21898
10680027-CTX	10010014-CTX	21898
10730026-CTX	10420013-CTX	21898
10750013-CTX	10680027-CTX	21898
10810013-CTX	10680027-CTX	21898
10950027-CTX	10910013-CTX	21898
10970028-CTX	10320028-CTX	21898
11020013-CTX	10890028-CTX	21898
10100027-CTX	10090027-CTX	21913
10360028-CTX	10290012-CTX	21913
10400026-CTX	10270027-CTX	21913
10540026-CTX	10290012-CTX	21913
10730026-CTX	10710027-CTX	21913
10780027-CTX	10680027-CTX	21913
10780027-CTX	10740027-CTX	21913
10890028-CTX	10520026-CTX	21913
10910013-CTX	10010014-CTX	21913
10910013-CTX	10750013-CTX	21913
10980027-CTX	10710027-CTX	21913
10990013-CTX	10500028-CTX	21913
11020013-CTX	10310027-CTX	21913
10090027-CTX	10020013_CTX	21928
10520026-CTX	10400026-CTX	21928
10520026-CTX	10480026-CTX	21928
10670026-CTX	10020013_CTX	21928
10670026-CTX	10100027-CTX	21928
10680027-CTX	10470027-CTX	21928
10810013-CTX	10730026-CTX	21928
10820027-CTX	10060026-CTX	21928
10890028-CTX	10010014-CTX	21928
10890028-CTX	10420013-CTX	21928
10890028-CTX	10750013-CTX	21928
10950027-CTX	10250026-CTX	21928
10980027-CTX	10420013-CTX	21928
10990013-CTX	10370014-CTX	21928
11020013-CTX	10860027-CTX	21928
10120027-CTX	10100027-CTX	21942
10310027-CTX	10010014-CTX	21942
10340013-CTX	10120027-CTX	21942
10420013-CTX	10400026-CTX	21942
10680027-CTX	10260027-CTX	21942
10690028-CTX	10100027-CTX	21942
10690028-CTX	10340013-CTX	21942
10750013-CTX	10310027-CTX	21942
10810013-CTX	10310027-CTX	21942
10890028-CTX	10470027-CTX	21942
10910013-CTX	10420013-CTX	21942
11020013-CTX	10730026-CTX	21942
11020013-CTX	10980027-CTX	21942
10120027-CTX	10020013_CTX	21957
10260027-CTX	10020013_CTX	21957
10430027-CTX	10150026-CTX	21957
10690028-CTX	10020013_CTX	21957
10730026-CTX	10010014-CTX	21957
10730026-CTX	10500028-CTX	21957
10740027-CTX	10060026-CTX	21957
10780027-CTX	10310027-CTX	21957
10860027-CTX	10010014-CTX	21957
10860027-CTX	10750013-CTX	21957
10910013-CTX	10780027-CTX	21957
10980027-CTX	10010014-CTX	21957
10980027-CTX	10750013-CTX	21957
10990013-CTX	10950027-CTX	21957
10260027-CTX	10100027-CTX	21972
10270027-CTX	10250026-CTX	21972
10310027-CTX	10260027-CTX	21972
10390027-CTX	10370014-CTX	21972
10470027-CTX	10310027-CTX	21972
10730026-CTX	10470027-CTX	21972
10740027-CTX	10530026-CTX	21972
10750013-CTX	10730026-CTX	21972
10780027-CTX	10730026-CTX	21972
10820027-CTX	10500028-CTX	21972
10880028-CTX	10780027-CTX	21972
10890028-CTX	10500028-CTX	21972
10890028-CTX	10780027-CTX	21972
10950027-CTX	10390027-CTX	21972
10970028-CTX	10290012-CTX	21972
10420013-CTX	10150026-CTX	21987
10480026-CTX	10270027-CTX	21987
10510027-CTX	10120027-CTX	21987
10660013-CTX	10360028-CTX	21987
10660013-CTX	10540026-CTX	21987
10680027-CTX	10060026-CTX	21987
10690028-CTX	10510027-CTX	21987
10710027-CTX	10250026-CTX	21987
10860027-CTX	10470027-CTX	21987
10890028-CTX	10370014-CTX	21987
10910013-CTX	10060026-CTX	21987
10910013-CTX	10470027-CTX	21987
10950027-CTX	10400026-CTX	21987
10270027-CTX	10150026-CTX	22002
10480026-CTX	10370014-CTX	22002
10710027-CTX	10320028-CTX	22002
10740027-CTX	10120027-CTX	22002
10740027-CTX	10690028-CTX	22002
10860027-CTX	10780027-CTX	22002
10860027-CTX	10810013-CTX	22002
10890028-CTX	10060026-CTX	22002
10950027-CTX	10890028-CTX	22002
10980027-CTX	10470027-CTX	22002
10980027-CTX	10780027-CTX	22002
10310027-CTX	10060026-CTX	22017
10520026-CTX	10150026-CTX	22017
10820027-CTX	10430027-CTX	22017
10820027-CTX	10810013-CTX	22017
10970028-CTX	10070027-CTX	22017
10970028-CTX	10190027-CTX	22017
10970028-CTX	10660013-CTX	22017
10970028-CTX	10930027-CTX	22017
11020013-CTX	10250026-CTX	22017
11020013-CTX	10880028-CTX	22017
10520026-CTX	10290012-CTX	22032
10680027-CTX	10500028-CTX	22032
10730026-CTX	10220027-CTX	22032
10740027-CTX	10430027-CTX	22032
10860027-CTX	10060026-CTX	22032
10880028-CTX	10010014-CTX	22032
10880028-CTX	10060026-CTX	22032
10880028-CTX	10750013-CTX	22032
10890028-CTX	10260027-CTX	22032
10910013-CTX	10220027-CTX	22032
10970028-CTX	10880028-CTX	22032
10250026-CTX	10010014-CTX	22046
10360028-CTX	10070027-CTX	22046
10360028-CTX	10190027-CTX	22046
10390027-CTX	10270027-CTX	22046
10400026-CTX	10370014-CTX	22046
10540026-CTX	10070027-CTX	22046
10540026-CTX	10190027-CTX	22046
10730026-CTX	10060026-CTX	22046
10750013-CTX	10250026-CTX	22046
10860027-CTX	10500028-CTX	22046
10930027-CTX	10360028-CTX	22046
10930027-CTX	10540026-CTX	22046
10980027-CTX	10060026-CTX	22046
10980027-CTX	10430027-CTX	22046
10320028-CTX	10270027-CTX	22061
10420013-CTX	10250026-CTX	22061
10470027-CTX	10250026-CTX	22061
10500028-CTX	10310027-CTX	22061
10680027-CTX	10430027-CTX	22061
10710027-CTX	10400026-CTX	22061
10780027-CTX	10250026-CTX	22061
10880028-CTX	10710027-CTX	22061
10980027-CTX	10810013-CTX	22061
10680027-CTX	10120027-CTX	22076
10690028-CTX	10680027-CTX	22076
10740027-CTX	10220027-CTX	22076
10910013-CTX	10240027-CTX	22076
10950027-CTX	10150026-CTX	22076
10950027-CTX	10880028-CTX	22076
11020013-CTX	10400026-CTX	22076
10240027-CTX	10150026-CTX	22091
10340013-CTX	10260027-CTX	22091
10430027-CTX	10310027-CTX	22091
10480026-CTX	10420013-CTX	22091
10520026-CTX	10320028-CTX	22091
10710027-CTX	10480026-CTX	22091
10730026-CTX	10570026-CTX	22091
10880028-CTX	10520026-CTX	22091
10890028-CTX	10810013-CTX	22091
10910013-CTX	10430027-CTX	22091
10910013-CTX	10570026-CTX	22091
10910013-CTX	10800028-CTX	22091
10980027-CTX	10500028-CTX	22091
10990013-CTX	10220027-CTX	22091
10990013-CTX	10270027-CTX	22091
11020013-CTX	10320028-CTX	22091
11020013-CTX	10480026-CTX	22091
10370014-CTX	10320028-CTX	22106
10400026-CTX	10010014-CTX	22106
10470027-CTX	10320028-CTX	22106
10480026-CTX	10010014-CTX	22106
10480026-CTX	10260027-CTX	22106
10680027-CTX	10530026-CTX	22106
10690028-CTX	10310027-CTX	22106
[truncated: 1,657 more rows]
